# Supplementary material for: Acceptability, tolerability, and potential efficacy of cognitive behavioural therapy for Insomnia Disorder subtypes defined by polysomnography: A retrospective cohort study
Source: Sci Rep. 2018 Apr 27;8:6664. doi: 10.1038/s41598-018-25033-3 (PMC5923902; doi:10.1038/s41598-018-25033-3)
Supplement: Supplementary file 1 — Dataset [file 41598_2018_25033_MOESM1_ESM.xlsx]

## Sheet: Data
Number	Subtype_INSD_1_ISSD_2	Started_any_CBT_1	Therapy_start_type_0_none_1_digital_2_CBT_3_digital+CBT_4_srt_5_srt+digital_6_srt+CBT	Completed_either_CBT_or_digital_yes_1	Follow_up_complete_ISI_1_yes	Baseline_ISI	End_ISI	ISI_responder	ISI_remitter
1	1	0	0	0	1	18	13	0	0
2	1	1	1	0	0	16	.	.	.
3	.	.	.	.	.	.	.	.	.
4	2	0	0	0	1	15	16	0	0
5	1	0	0	0	0	18	.	.	.
6	2	0	0	0	0	17	.	.	.
7	1	1	2	0	1	22	13	1	0
8	2	1	2	0	1	11	8	0	1
9	1	0	0	0	1	17	12	0	0
10	1	0	0	0	1	21	14	1	0
11	1	0	0	0	0	23	.	.	.
12	1	1	2	0	0	15	.	.	.
13	1	1	2	0	1	13	7	1	1
14	2	1	2	1	0	17	.	.	.
15	2	1	3	1	1	14	5	1	1
16	1	1	3	0	1	22	14	1	0
17	2	1	2	0	1	7	9	0	0
18	2	1	2	0	0	14	.	.	.
19	2	1	2	0	1	24	19	0	0
20	2	1	2	0	1	25	17	1	0
21	2	1	2	1	0	14	.	.	.
22	2	0	0	0	1	20	17	0	0
23	2	1	4	1	1	21	5	1	1
24	1	1	2	0	0	16	.	.	.
25	1	0	0	0	0	16	.	.	.
26	1	1	2	0	0	20	.	.	.
27	2	0	0	0	0	13	.	.	.
28	2	1	2	0	0	20	.	.	.
29	2	0	0	0	1	25	26	0	0
30	2	1	6	1	0	16	.	.	.
31	2	1	1	1	1	11	16	0	0
32	2	0	0	0	1	27	12	1	0
33	2	1	2	1	0	17	.	.	.
34	2	1	6	1	0	21	.	.	.
35	1	1	2	0	0	20	.	.	.
36	1	0	0	0	0	13	.	.	.
37	1	1	4	1	1	16	8	1	1
38	2	1	4	1	0	20	.	.	.
39	2	1	6	0	0	25	.	.	.
40	1	1	2	0	1	16	14	0	0
41	1	1	6	1	0	16	.	.	.
42	2	0	0	0	0	13	.	.	.
43	1	0	0	0	0	14	.	.	.
44	2	1	2	0	0	21	.	.	.
45	2	1	2	0	0	23	.	.	.
46	1	1	4	1	1	18	1	1	1
47	2	1	1	1	1	9	6	0	1
48	2	1	2	0	0	17	.	.	.
49	2	1	2	1	0	24	.	.	.
50	1	1	2	0	0	11	.	.	.
51	2	1	1	1	0	20	.	.	.
52	1	1	1	1	0	15	.	.	.
53	1	1	4	1	1	22	14	1	0
54	1	1	2	0	0	18	.	.	.
55	2	1	3	1	1	18	6	1	0
56	2	1	4	1	1	15	9	1	0
57	.	.	.	.	.	.	.	.	.
58	1	1	2	1	1	21	16	0	0
59	1	1	1	0	0	28	.	.	.
60	2	0	0	0	1	11	10	0	0
61	1	1	1	0	1	19	19	0	0
62	1	1	3	0	1	18	7	1	1
63	1	0	0	0	0	18	.	.	.
64	2	1	1	1	0	14	.	.	.
65	1	0	0	0	0	18	.	.	.
66	1	1	5	0	0	19	.	.	.
67	2	0	0	0	0	12	.	.	.
68	1	1	3	1	0	14	.	.	.
69	1	0	0	0	0	11	.	.	.
70	2	0	0	0	1	14	1	1	1
71	1	1	1	0	1	26	10	1	0
72	1	0	0	0	0	15	.	.	.
73	1	0	0	0	0	16	.	.	.
74	.	.	.	.	.	.	.	.	.
75	1	0	0	0	0	21	.	.	.
76	1	0	0	0	0	24	.	.	.
77	1	0	0	0	1	15	10	0	0
78	2	0	0	0	0	21	.	.	.
79	1	0	0	0	0	15	.	.	.
80	1	1	1	1	1	22	11	1	0
81	1	1	1	0	1	22	5	1	1
82	1	0	0	0	0	15	.	.	.
83	1	1	1	0	0	17	.	.	.
84	2	1	1	0	0	19	.	.	.
85	1	1	2	0	0	15	.	.	.
86	2	0	0	0	1	16	14	0	0
87	1	0	0	0	0	12	.	.	.
88	2	0	0	0	0	9	.	.	.
89	1	1	1	0	1	23	15	1	0
90	2	1	2	1	0	13	.	.	.
91	1	0	0	0	0	15	.	.	.
92	2	1	2	0	0	17	.	.	.
93	2	1	1	1	1	1	7	0	0
94	1	1	2	1	0	22	.	.	.
95	2	0	0	0	1	10	5	0	1
96	1	1	3	1	0	26	.	.	.
97	.	.	.	.	.	.	.	.	.
98	1	1	3	1	1	22	8	1	1
99	1	0	0	0	0	15	.	.	.
100	1	0	0	0	1	13	3	1	0
